# Supplementary material for: Low-cost, Low-bias and Low-input RNA-seq with High Experimental Verifiability based on Semiconductor Sequencing
Source: Sci Rep. 2017 Apr 21;7:1053. doi: 10.1038/s41598-017-01165-w (PMC5430657; doi:10.1038/s41598-017-01165-w)
Supplement: Supplementary file 2 — Supplementary Table S1 [file 41598_2017_1165_MOESM2_ESM.xls]

## Sheet: FANSe2splice vs TopHat2(HBE)
Junction name	Chromosome	Intron left site	Intron right site	Read count	Forward primer (5’-3’)	Reverse primer (5’-3’)	Expected product size (nt)	Annotation	Validated	Software	Platform
junc6	chr3	183898039	183898630	96	GGCATCAAGAGTCAGCATCAG	TGAGCAGGTTCACACTCTCC	145	NM_004068	(Yes)	FANSe2splice	Illumina
junc7	chr10	73582416	73585594	75	TGCAAGAACTATATCAGCCAG	TCTCCTTGGGTTGCTGATC	79	NM_001042465	(Yes)	FANSe2splice	Illumina
junc8	chr10	73581767	73582411	70	AGATGATGATGCACATGCAGGA	TTAATGGGCTCCACCAGTTC	157	NM_001042465	(Yes)	FANSe2splice	Illumina
junc9	chr16	1802541	1809955	24	CTTTCGGCATCAACACCGAC	CACTTCTTTGCCCATTCCTGA	122	NM_001040439	(Yes)	FANSe2splice	Illumina
junc10	chr16	1798722	1802535	22	CCTAGGGGAGTTCTCAGGAAT	CCTAGGGGAGTTCTCAGGAAT	87	NM_001040439	(Yes)	FANSe2splice	Illumina
junc11	chr13	27825793	27827902	20	AGACTTGAACCGCGACCTTG	ATATCGGGTGCCTCTCCTCT	82	Novel	(Yes)	FANSe2splice	Illumina
junc12	chr12	76441498	76442201	17	AGGATCAAAACCCAGCAGAGTG	AAGGTAGACCATCCTGCTTCAC	53	Novel	(Yes)	FANSe2splice	Illumina
junc13	chr1	153534064	153536210	9	GACAAGTTCAAGCTGAGTAAGG	ATCCACTTTCCCCACAAAGC	78	Novel	(Yes)	FANSe2splice	Illumina
junc14	chr10	116199011	116200770	9	GCCATCTGGGAGTGTCTCC	CTGTTTCTACCGACTTCGCTC	83	Novel	(No)	FANSe2splice	Illumina
junc15	chr20	18548240	18549883	9	AATGGCGAAGTCGTCAGACC	AAATCCTTTTGGGCGTTCAGAG	79	Novel	(Yes)	FANSe2splice	Illumina
junc16	chr1	205688801	205689629	8	ATGGAAGATGTGGGCAGTGAG	TGCCGGAATTCTCCTGGAATG	70	Novel	(Yes)	FANSe2splice	Illumina
junc17	chr7	56458102	56918226	8	CTTTGCAAGGCAGGGCAGAG	ACATCACTTCTCCTTGCCTCG	73	Novel	(Yes)	FANSe2splice	Illumina
junc18	chr14	21679722	21679969	8	GAGCAAACAAGCAGAGATGAAG	GTCTCATCTTTCTTCACGGAGC	75	Novel	(Yes)	FANSe2splice	Illumina
junc19	chr18	55287880	55288940	8	GCATGGTGCTAGAGCTGTAC	TCCTTGGTTCCATCTCCCGT	67	Novel	(Yes)	FANSe2splice	Illumina
junc20	chr11	13391314	13393710	7	CAGTAAAGGTTGAAGACAAGGAC	GTGGCCAGCTTTTCAAATAGC	108	Novel	(Yes)	FANSe2splice	Illumina
junc21	chr12	49521903	49578956	729				Novel	(same as NM_006082)	TopHat2	Illumina
junc22	chr10	47158637	47158760	22	AGCAAAGACCATGAAGCCAG	CATGCTGAGGCATCTGTCTG	128	Novel	(No)	TopHat2	Illumina
junc23	chr10	47762264	47762387	22				Novel	(same as junc22)	TopHat2	Illumina
junc24	chr10	48270592	48270715	22				Novel	(same as junc22)	TopHat2	Illumina
junc25	chr19	682337	682410	20	TGCTGGGCTAAGGTCACAG	AGGGTCTAGCCTGGGTGT	104	Novel	(No)	TopHat2	Illumina
junc26	chr10	81565878	81568515	15	CTAAGGACAAGTATCAACCATC	TGTGGTGGTAGAAGAATGCT	95	Novel	(Yes)	TopHat2	Illumina
junc27	chr10	47158591	47158760	14	CTCGGCCATGGACGCAGCCA	TGTGACCAGCTTGGGAAGCTC	100	Novel	(Yes)	TopHat2	Illumina
junc28	chr10	47762264	47762433	14				Novel	(same as junc27)	TopHat2	Illumina
junc29	chr10	48270592	48270761	14				Novel	(same as junc27)	TopHat2	Illumina
junc30	chr12	125397813	125398042	14	GCAAATCTTCGTGAAGACACTC	GAAGGAATGCCTTCCTTATCT	111	Novel	(Yes)	TopHat2	Illumina

## Sheet: FANSe2splice vs MapSplice2(HBE)
Junction name	Chromosome	Intron left site	Intron right site	Read count	Forward primer (5’-3’)	Reverse primer (5’-3’)	Expected product size (nt)	Annotation	Validated	Software	Platform
junc31	chr6	74227657	74227753	5043	AGATTGATCGCCGTTCTGGT	GACCGTTCTTCCACCACTGA	311	NM_001402	(Yes)	FANSe2splice	Illumina
junc32	chr6	74228571	74228655	4624	AGCATGCCCTTCTGGCTTAC	TTGGACGAGTTGGTGGTAGG	321	NM_001402	(Yes)	FANSe2splice	Illumina
junc33	chr6	74228333	74228421	3630	CACCCGTAAGGATGGCAATG	CCACGACGAACATCCTTGAC	321	NM_001402	(Yes)	FANSe2splice	Illumina
junc34	chr11	61732363	61732459	3504	CCAGACTGTGATGACTGGGA	AGAGATATTCCGCCAAGCCAG	247	NM_002032	(Yes)	FANSe2splice	Illumina
junc35	chr7	44839473	44840886	2162	TCTGAGCACTGGAGAGAAAGG	ATGGACAAGATGCCAGGACC	186	NM_021130	(Yes)	FANSe2splice	Illumina
junc36	chr16	1798721	1808149	21	CTTTCGGCATCAACACCGAC	AAATCATCGCGCACTGAGAAC	118	NM_015133	(No)	MapSplice2	Illumina
junc37	chr11	93463878	93464316	47	GGTGAATTTTGAAGTCTTCATCAG	AAACTGATCCAGTTGTCCTG	94	Novel	(Yes)	FANSe2splice	Illumina
junc38	chr19	582578	582750	11	GAGGAACTCTTCCTGAGGTG	GCAAGCACTGGGAGTGGAC	81	Novel	(Yes)	FANSe2splice	Illumina
junc39	chr10	116199011	116200770	9	CATCTGGGAGTGTCTCCTCA	GTTTCTACCGACTTCGCTCAG	79	Novel	(No)	FANSe2splice	Illumina
junc40	chr7	56458102	56918226	8	ATGGAGAGGGGCAAGCAG	ACATCACTTCTCCTTGCCTC	99	Novel	(Yes)	FANSe2splice	Illumina
junc41	chr17	6544472	6545073	7	ATGAGGAGGTGAGCGTGTCC	TACGACTGGTTCAGCATTGTGC	74	Novel	(Yes)	FANSe2splice	Illumina
junc42	chr7	26230080	26230676	6	TTCTGCTGCCACAAAGACTG	TGAAGACTCTGTGGTTGACCAC	101	Novel	(No)	FANSe2splice	Illumina
junc43	chr8	101725409	101727699	6	GTTTACATCAAGAATTTTGGAGAAG	CACTTAAGGCAGGCCCAAAG	73	Novel	(Yes)	FANSe2splice	Illumina
junc44	chr12	6602138	6602883	6	TGGCTGGGCATTCAGTCAC	TCGTTCCAACGATCAACCAC	100	Novel	(Yes)	FANSe2splice	Illumina
junc45	chr2	206547629	206547815	5	GTGTGATGCCCAAGGAGCT	AGTCCTGGTGGCTTGTCTTC	82	Novel	(Yes)	FANSe2splice	Illumina
junc46	chr7	72700446	72829966	5	TGAAATAAGAGCGGGATGCT	CTACCATATTTTAAATTTACTGGAG	80	Novel	(Yes)	FANSe2splice	Illumina
junc47	chr9	19200580	19378366	173				Novel	(same as NM_001010)	MapSplice2	Illumina
junc48	chr4	10084802	10086067	120				Novel	(same as NM_005112)	MapSplice2	Illumina
junc49	chr19	39334744	39336290	89				Novel	(same as NM_001533)	MapSplice2	Illumina
junc50	chr16	29455009	29455719	73	CCATCATCATTTGTAGAAAAACTG	GGAATATTCTTCAAGCTGAGCAT	131	Novel	(Yes)	MapSplice2	Illumina
junc51	chr16	16438309	16441260	62				Novel	(same as NM_006985)	MapSplice2	Illumina
junc52	chr16	18455134	18458084	62				Novel	(same as NM_006985)	MapSplice2	Illumina
junc53	chr5	1576424	1576659	61				Novel	(same as NM_004168)	MapSplice2	Illumina
junc54	chr7	76634264	76634867	61				Novel	(same as NM_030570)	MapSplice2	Illumina
junc55	chr1	153534064	153536184	58				Novel	(same as NM_005978)	MapSplice2	Illumina
junc56	chr9	42712618	42712722	56				Novel	(same as NM_001286835)	MapSplice2	Illumina

## Sheet: FANSe2splice vs HISAT2(HBE)
Junction name	Chromosome	Intron left site	Intron right site	Read count	Forward primer (5’-3’)	Reverse primer (5’-3’)	Expected product size (nt)	Annotation	Validated	Software	Platform
junc57	chr1	93303190	93306108	1009	CATCATGGGCCAGAATGTTGC	TCGTATAGCAGCATGAGCTTTCT	151	NM_000969	(Yes)	FANSe2splice	Illumina
junc58	chr13	27825722	27827902	651	CGGAACCGCCATCTTCCA	AGGCCTAGAGAACATATATCG	85	NM_000982	(Yes)	FANSe2splice	Illumina
junc59	chr13	31035670	31036675	470	TCGGCCTTCTTCCTCTTCTG	TGTGCACCAACAAGAACCTG	628	NM_002128	(Yes)	FANSe2splice	Illumina
junc60	chr10	76978973	76979062	261	TTACTGGGACCTTGGAGACCA	CCTGTGTTTGGTGAGAAGGTAG	163	NM_001184783	(Yes)	FANSe2splice	Illumina
junc61	chr12	56435953	56436209	255	CGGCTAAATAGTCCCATGTGC	AAGACGCTCGCTTCAGAAATG	408	NM_001029	(Yes)	FANSe2splice	Illumina
junc62	chr1	1455997	1458124		CCTTGTTTGGGGAAGGATTC	CTCACTAGGGACGGCTTC	166	NM_001170535	(Yes)	HISAT2	Illumina
junc63	chr2	171633687	171633887		GGACTTCTGTAGACAAGAC	CGTTTGGATCAAACATTAGC	81	NM_001290030	(No)	HISAT2	Illumina
junc64	chr10	105452814	105484028		GCACTTGTCCGGCTGC	CTGATTTCCTCTTGGAACTGC	121	NM_014631	(Yes)	HISAT2	Illumina
junc65	chr17	636421	641086		CTGGTTTCCTCGGTGCAC	GGCGGTTTCGACTTAGGAAG	232	NM_024792	(Yes)	HISAT2	Illumina
junc66	chr19	41129637	41129841		AGACGTGGACGAATGTCAGC	AGGCTCTGGCTCTCGTTG	276	NM_001042544	(Yes)	HISAT2	Illumina
junc67	chr7	56169554	56170556	44	CAAACAGTTTCTGGAGTGTGC	CTTCATTAGGCCAATCCTACC	112	Novel	(Yes)	FANSe2splice	Illumina
junc68	chr3	170586176	170587948	17	CAAGATGGCGCCGAAAGAC	GATACTTACAAAATTTCCAGAATC	112	Novel	(Yes)	FANSe2splice	Illumina
junc69	chr1	153536357	153537982	16	TCTGCCACCTGGTCTGATC	CTTACTCAGCTTGAACTTGTCG	116	Novel	(Yes)	FANSe2splice	Illumina
junc70	chr8	128748869	128750497	15	GTAGTGGAAAACCAGCCTCC	CTCCTCCTCGTCGCAGTAG	114	Novel	(Yes)	FANSe2splice	Illumina
junc71	chr11	35226187	35227662	13	GCTACCCAGAAGGAACAGTG	TGGTATGAGCTGAGGCAGCT	109	Novel	(Yes)	FANSe2splice	Illumina
junc72	chr20	34287373	34287555	12	GCTCCGGAAGCGATTCATC	ACGGCCACCGGCATCTCG	103	Novel	(Yes)	FANSe2splice	Illumina
junc73	chr19	582578	582750	11	AGGAACTCTTCCTGAGGTGG	GGTGAGAACTTGGAATCTTGC	99	Novel	(Yes)	FANSe2splice	Illumina
junc74	chr1	36766685	36767157	10	GCTCGAGGAACCTTTTTTCG	ACTCCTCTTCCCGGTTTCT	115	Novel	(No)	FANSe2splice	Illumina
junc75	chr10	28903614	28905105	10	TCTTCAGCGCTCAAGCCAGA	ACACGTGGATCGGGCAGA	115	Novel	(Yes)	FANSe2splice	Illumina
junc76	chr1	153534064	153536210	9	CCCAGCTTTGTGGGGAAAGT	AGTGCCAGGAAAACAGCATAC	113	Novel	(Yes)	FANSe2splice	Illumina
junc77	chr1	1421218	1459219					Novel	(same as NM_031921)	HISAT2	Illumina
junc78	chr3	195508480	195515105					Novel	(same as NM_018406)	HISAT2	Illumina
junc79	chr5	69361911	69363121		AAGCCAAAAGAAGAATACTGC	ACCTGGAGTTCTCACTTTC	86	Novel	(No)	HISAT2	Illumina
junc80	chr6	3738382	3739030		CATGGGGAGATAGAAAAGCAC	TTCTCCACCTCATTAAGCCTG	104	Novel	(Yes)	HISAT2	Illumina
junc81	chr7	22857666	22862347		CTCAAAACAGTTGGTTCAGG	TTCGGATTCCCGACGCTG	161	Novel	(No)	HISAT2	Illumina
junc82	chr9	123282	134979		CTTCAGCATGTGCCAGGAAC	CCTTCAGCCTTATGACCTCC	106	Novel	(No)	HISAT2	Illumina
junc83	chr10	47158379	47158492		AAAGACCATGAAGCCAGAGTC	CTCAGCTGCTGAAGGATGTG	115	Novel	(No)	HISAT2	Illumina
junc84	chr11	47747388	47752926		CTCTTGCCAAACAGACCTTG	ATATCCCAGGAATGTTGAAGG	107	Novel	(Yes)	HISAT2	Illumina
junc85	chr1	16905751	16912048					Novel	(same as NM_017940)	HISAT2	Illumina
junc86	chr15	28983705	28984251		ATGTCAGAAATACTGCAAGC	AAGCTGACTGGCCTGAAAC	109	Novel	(No)	HISAT2	Illumina

## Sheet: FANSe2splice vs STAR(HBE)
Junction name	Chromosome	Intron left site	Intron right site	Read count	Forward primer (5’-3’)	Reverse primer (5’-3’)	Expected product size (nt)	Annotation	Validated	Software	Platform
junc140	chr4	152024231	152025329	1927	GAGAGGTGCAGACAAATGAC	GAGGATAAATAGATTGGCAAG	99	NM_001006	(Yes)	FANSe2splice	Illumina
junc141	chr4	152022314	152024023	1845	TCCATGGCATGGATCTTACC	CCAACACAGAACAGACGAAG	124	NM_001006	(Yes)	FANSe2splice	Illumina
junc142	chrX	118920695	118923871	1479	TTAAGCGATTCCTGGCCAAG	CATGTGCAATTCCTTATAGAC	144	NM_001000	(Yes)	FANSe2splice	Illumina
junc143	chr4	39458158	39459206	1450	CGTTCGGACTATTTGTAGTC	TCTCCTGGATAACAACGTTG	116	NM_000661	(Yes)	FANSe2splice	Illumina
junc144	chr11	62327926	62334278	1230	AGATGGATGAATGTGAGCAG	GTGTGTCCTCATTGGAGTAC	123	NM_001404	(Yes)	FANSe2splice	Illumina
junc145	chr16	1798721	1808149	22	CTTTCGGCATCAACACCGAC	AAATCATCGCGCACTGAGAAC	118	NM_015133	(No)	STAR	Illumina
junc146	chr6	31324219	31324465	8	ACAGACTGACCGAGAGAG	GTAGGCGTACTGGTCATG	142	NM_005514_3	(No)	STAR	Illumina
junc147	chr17	636421	641086	6	CTGGTTTCCTCGGTGCAC	GGCGGTTTCGACTTAGGAAG	232	NM_024792	(Yes)	STAR	Illumina
junc148	chr2	99165432	99169249	5	AGTTTTGAGGAGTGTTGTAC	GGTTTTCAGGGTGTTGATC	108	NM_001134224	(Yes)	STAR	Illumina
junc149	chr17	76000350	76001139	5	GAAAAGAAAAAGAAGGAAGGTG	TGGCACTTTGGTTTTTTGATC	60	NM_001142640	(No)	STAR	Illumina
junc150	chr11	93463878	93464316	47	GGTGAATTTTGAAGTCTTCATCAG	AAACTGATCCAGTTGTCCTG	94	Novel	(Yes)	FANSe2splice	Illumina
junc151	chr19	582578	582750	11	GAGGAACTCTTCCTGAGGTG	GCAAGCACTGGGAGTGGAC	81	Novel	(Yes)	FANSe2splice	Illumina
junc152	chr10	116199011	116200770	9	CATCTGGGAGTGTCTCCTCA	GTTTCTACCGACTTCGCTCAG	79	Novel	(No)	FANSe2splice	Illumina
junc153	chr7	56458102	56918226	8	ATGGAGAGGGGCAAGCAG	ACATCACTTCTCCTTGCCTC	99	Novel	(Yes)	FANSe2splice	Illumina
junc154	chr17	6544472	6545073	7	ATGAGGAGGTGAGCGTGTCC	TACGACTGGTTCAGCATTGTGC	74	Novel	(Yes)	FANSe2splice	Illumina
junc155	chr4	10084797	10086062	60	CGTCTCTGAATCCCAGAT	TCACAGGGTCACAGTAAATC	114	Novel	(No)	STAR	Illumina
junc156	chr9	131235321	131235889	27	CATCGGGAAGCTGAAAACA	GGTCTCCTCAAATGTGCTC	106	Novel	(Yes)	STAR	Illumina
junc157	chr11	17333667	17336933	26	AATGAGGGAACATGTAATGAG	CAGCTATCTGGCTCCAAGA	111	Novel	(Yes)	STAR	Illumina
junc158	chr11	18290880	18291264	22	GGCTGCAGAAGTGATCAC	CCACTCCTGCCCCATTC	108	Novel	(No)	STAR	Illumina
junc159	chr7	35840886	35872412	21	CTTCAAGGTTCTTCTACTCAC	GATGTCGGTCAGTGCGAGA	83	Novel	(No)	STAR	Illumina

## Sheet: FANSe2splice vs TopHat2(A549)
Junction name	Chromosome	Intron left site	Intron right site	Read count	Forward primer (5’-3’)	Reverse primer (5’-3’)	Expected product size (nt)	Annotation	Validated	Software	Platform
junc87	chr3	183898039	183898630	92	GGCATCAAGAGTCAGCATCAG	TGAGCAGGTTCACACTCTCC	145	NM_004068	(Yes)	FANse2splice	Illumina
junc88	chr10	73582416	73585594	57	TGCAAGAACTATATCAGCCAG	TCTCCTTGGGTTGCTGATC	79	NM_001042465	(Yes)	FANse2splice	Illumina
junc89	chr10	73581767	73582411	54	AGATGATGATGCACATGCAGGA	TTAATGGGCTCCACCAGTTC	157	NM_001042465	(Yes)	FANse2splice	Illumina
junc90	chr12	6643827	6643976	29	TTTGCGTCGCCAGGTGAAG	CGTTGACTCCGACCTTCAC	156	NM_001289745	(No)	FANse2splice	Illumina
junc91	chr19	51835894	51837045	18	TGGAGGACCACAGCTCAACT	CTTTGAGCCTCCGCCTACAG	76	NM_001163922	(Yes)	FANse2splice	Illumina
junc92	chr18	20957635	20964954	5	GGCCATTCCTGTGTTTCTCAC	CTACAGATCTTTGCAGGAGATG	105	NM_032933	(Yes)	TopHat2	Illumina
junc93	chr3	170586176	170587948	14	CAAGATGGCGCCGAAAGAC	CTACTGGATGAGTAAGGTCC	74	Novel	(Yes)	FANse2splice	Illumina
junc94	chr17	8285633	8286099	13	GTGTGCAGGCTTTTCCAGC	TTGCGATTCTTGCTTCGGTC	70	Novel	(Yes)	FANse2splice	Illumina
junc95	chr10	88930731	88935646	10	GGTACCCTCAACTTCAAAGG	CTAGTGTGTAATTGCACTGAAC	78	Novel	(No)	FANse2splice	Illumina
junc96	chr18	55287880	55288940	10	CAGGCATGGTGCTAGAGC	CCTTTAGACCTGTTTTAAATGG	96	Novel	(Yes)	FANse2splice	Illumina
junc97	chr5	132427066	132428395	9	TGCAAAGGAGGAAGAGATGC	TGCTGGTGTCTGCTGCTG	73	Novel	(Yes)	FANse2splice	Illumina
junc98	chr12	52681413	52710286	1292	CACCAAGGAGGAGATCAACG	TCTCTGACCTTGCGCACAG	106	Novel	(No)	TopHat2	Illumina
junc99	chr12	125397530	125397987	546				Novel	(same as NM_021009)	TopHat2	Illumina
junc100	chr9	113013144	113013712	219	GCTGTTAGACTGCTTTTCAGG	ACCTGACAGTCATCCACATC	86	Novel	(No)	TopHat2	Illumina
junc101	chr12	125397585	125397899	197	ACAACATCCAGAAAGAGTCGA	GGAATGCCTTCCTTGTCTTG	78	Novel	(Yes)	TopHat2	Illumina
junc102	chr10	5138625	5242168	112	CCAGGTTCCGAGAAGTAAAG	TATGGCGGAAGCCAGCTTC	65	Novel	(No)	TopHat2	Illumina

## Sheet: FANSe2splice vsMapSplice2(A549)
Junction name	Chromosome	Intron left site	Intron right site	Read count	Forward primer (5’-3’)	Reverse primer (5’-3’)	Expected product size (nt)	Annotation	Validated	Software	Platform
junc103	chr6	74229239	74229606	9309	CACGTAGATTCGGGCAAGTC	AGACCCAGGCATACTTGAAGG	136	NM_001402	(Yes)	FANSe2splice	Illumina
junc104	chr6	74227987	74228077	5623	TGTTCCTGTTGGCCGAGTG	CCGTGTGGCAATCCAATACAG	314	NM_001402	(Yes)	FANSe2splice	Illumina
junc105	chr6	74228571	74228655	5418	AGCATGCCCTTCTGGCTTAC	TTGGACGAGTTGGTGGTAGG	321	NM_001402	(Yes)	FANSe2splice	Illumina
junc106	chr11	61732363	61732459	4937	CAGTCACTACTGGAACTGCAC	TGGCTTTCACCTGCTCATTC	100	NM_002032	(Yes)	FANSe2splice	Illumina
junc107	chr12	6645956	6646086	4706	CACCCGTAAGGATGGCAATG	CCACGACGAACATCCTTGAC	321	NM_001256799	(Yes)	FANSe2splice	Illumina
junc108	chr6	152629763	152630966	7	TGCAAGCAGTGCAGCTCTG	CCTCATGCCGAGAAATCTGAG	291	NM_033071	(Yes)	MapSplice2	Illumina
junc109	chr18	20957635	20964954	5	GGCCATTCCTGTGTTTCTCAC	CTACAGATCTTTGCAGGAGATG	105	NM_032933	(Yes)	MapSplice2	Illumina
junc110	chr11	93463878	93464316	46	CGAGATGACAGAAGCCAAAG	GTCTTTTCTAATGCATACATACC	86	Novel	(No)	FANSe2splice	Illumina
junc111	chr15	72552002	72552879	10	ATGAACCGTTCCATCTCCTG	TGCAGTGACCACTGACCTG	88	Novel	(Yes)	FANSe2splice	Illumina
junc112	chr6	29856001	29911045	8	AGACTGAACGAGAGAACCTG	CCCACGTCGCAGCCATAC	97	Novel	(Yes)	FANSe2splice	Illumina
junc113	chr8	101725409	101727699	8	GTTTACATCAAGAATTTTGGAG	CTTAAGGCAGGCCCAAAGAG	71	Novel	(Yes)	FANSe2splice	Illumina
junc114	chr12	102120275	102122679	8	AAGGAAATCCCCCTGTGCAG	CGGAAGTCTCTTCAATCCATG	79	Novel	(Yes)	FANSe2splice	Illumina
junc115	chr9	19200423	19376492	377				Novel	(same as NM_001010)	MapSplice2	Illumina
junc116	chr9	19200580	19378366	346				Novel	(same as NM_001010)	MapSplice2	Illumina
junc117	chr1	564802	567372	256	GCGAGTCAGCTAAATACTTTG	GTCTCCATACCCATTACAATC	91	Novel	(No)	MapSplice2	Illumina
junc118	chrM	4253	6822	256	GAGTCAGCTAAATACTTTGACG	TCCTACCACTCACCCTAGC	124	Novel	(No)	MapSplice2	Illumina
junc119	chr19	39334744	39336290	201				Novel	(same as NM_001533)	MapSplice2	Illumina

## Sheet: FANSe2splice vs HISAT2 (A549)
Junction name	Chromosome	Intron left site	Intron right site	Read count	Forward primer (5’-3’)	Reverse primer (5’-3’)	Expected product size (nt)	Annotation	Validated	Software	Platform
junc120	chr12	53344690	53345265	3442	GTCTGTGGAGAACGACATCC	TTGGCGAGGTCCTGAGATTTG	213	NM_000224	(Yes)	FANSe2splice	Illumina
junc121	chr13	27829491	27830321	1657	TCAAAAAGGAATGCCCCACAAG	GCTATCTCGGCTCTTAGAGTG	169	NM_000982	(Yes)	FANSe2splice	Illumina
junc122	chr4	39456564	39458026	1449	GTGTATGCTCACTTCCCCATC	TCTGGGCTTGAGATACTGAAC	139	NM_000661	(Yes)	FANSe2splice	Illumina
junc123	chr5	72798426	72798741	1150	CTCGCAGAAAGAAGAAGGTG	TGAAAGTGTTCGCTGCCAGA	189	NM_001037637	(Yes)	FANSe2splice	Illumina
junc124	chr1	93303190	93306108	1148	TGCAGAAGTACATCGGAAGC	TGGATTCTCTCGTATAGCAGC	181	NM_000969	(Yes)	FANSe2splice	Illumina
junc125	chr2	74598855	74600055		ACAACTCGGCGACCCAAG	ACCGGCGTGGGGATGATG	164	NM_001135041	(Yes)	HISAT2	Illumina
junc126	chr3	196796131	196802708		GGAGATCCCTGACGACATG	ACGGTAACTACTTTCACTATC	79	NM_001098424	(No)	HISAT2	Illumina
junc127	chr6	107419957	107420453		CGGAATAGAAGATGAACTCAAC	CGCTGACCAGCTGCTTTC	198	NM_001080450	(Yes)	HISAT2	Illumina
junc128	chr14	101012999	101034248		GCCTCTGCCGCAGACATG	TCCGTGACCTTCTCCAGTTC	179	NM_001159531	(Yes)	HISAT2	Illumina
junc129	chr16	87343939	87344756		CCAAACCGCCAAGATGTGC	GATGCCTTTCAAACTCTGCTG	151	NM_001195124	(No)	HISAT2	Illumina
junc130	chrX	153762714	153763383	59	TCCTGCATGAGCCAGATCAG	GGTCAGAGCTCTGCAGGTC	79	Novel	(Yes)	FANSe2splice	Illumina
junc131	chr1	153517285	153517956	51	CACACGCTGTTGCTATAATCC	GTGGACACCATCACATCCAG	76	Novel	(Yes)	FANSe2splice	Illumina
junc132	chr1	205688801	205689629	23	CATGGAAGATGTGGGCAGTG	TCATCGCTGCCGGAATTCTC	78	Novel	(Yes)	FANSe2splice	Illumina
junc133	chr1	36766685	36767157	21	AGCTCGAGGAACCTTTTTTCG	GTTGTTATTGTTCCCAGAGTAG	73	Novel	(Yes)	FANSe2splice	Illumina
junc134	chr14	21679722	21679969	20	AGAGCAAACAAGCAGAGATG	CATCTTTCTTCACGGAGCTG	72	Novel	(Yes)	FANSe2splice	Illumina
junc135	chr1	16905751	16912048					Novel	(same as NM_017940)	HISAT2	Illumina
junc136	chr7	143296512	143297620					Novel	(same as NM_001206941)	HISAT2	Illumina
junc137	chr9	40501809	40503019					Novel	(same as NM_001201380)	HISAT2	Illumina
junc138	chr15	73994878	73996283					Novel	(same as NM_025240)	HISAT2	Illumina
junc139	chr16	18476722	18476816					Novel	(same as NM_000296)	HISAT2	Illumina

## Sheet: FANSe2splice vs STAR (A549)
Junction name	Chromosome	Intron left site	Intron right site	Read count	Forward primer (5’-3’)	Reverse primer (5’-3’)	Expected product size (nt)	Annotation	Validated	Software	Platform
junc165	chr15	60648197	60649345	3776	ATTGAGATCATCTGCTCCAG	ATCAGCTTGCGGAAGTCAC	128	NM_001002857	(Yes)	FANSe2splice	Illumina
junc166	chrX	118920695	118923871	2802	TTAAGCGATTCCTGGCCAAG	CATGTGCAATTCCTTATAGAC	144	NM_001000	(Yes)	FANSe2splice	Illumina
junc167	chr17	27047908	27049741	2097	GAGACAGCCCAAATATCCTC	CTTCTATCTTCTTCATGGCAG	110	NM_000984	(Yes)	FANSe2splice	Illumina
junc168	chr4	152024231	152025329	1985	GAGAGGTGCAGACAAATGAC	GAGGATAAATAGATTGGCAAG	99	NM_000661	(Yes)	FANSe2splice	Illumina
junc169	chr4	152022314	152024023	1937	TCCATGGCATGGATCTTACC	CCAACACAGAACAGACGAAG	124	NM_001404	(Yes)	FANSe2splice	Illumina
junc170	chr12	88771	88860	12	AGAACTGCCCACCTTCCAC	CAGCACCTCAGGAGCTG	115	NR_028269	(No)	STAR	Illumina
junc171	chr6	29856001	29856244	6	GAACACACAGATCTGCAAG	GTAGGCGTGCTGTTCATAC	169	NR_001434_3	(No)	STAR	Illumina
junc172	chr16	1798721	1808149	6	CTTTCGGCATCAACACCGAC	AAATCATCGCGCACTGAGAAC	118	NM_015133	(No)	STAR	Illumina
junc173	chr17	48269247	48269341	6	AGGGTGTTCCTGGAGAC	TTGCCGGGAGCACCGTT	133	NM_000088	(Yes)	STAR	Illumina
junc174	chr7	94040466	94041380	5	TGGTAGTCGTGGTGCAAG	ACAGGACCTTCTTTTCCAG	144	NM_000089	(No)	STAR	Illumina
jun175	chr8	62574485	62593527	28	CTATGATGCTGATGGTGATG	TTTCATCAGTCTCTCATTGTG	115	Novel	(Yes)	FANSe2splice	Illumina
jun176	chr7	26230080	26230676	18	TTCTGCTGCCACAAAGACTG	TGAAGACTCTGTGGTTGACCAC	101	Novel	(No)	FANSe2splice	Illumina
jun177	chr5	134013180	134262354	13	ATTTTATTGCCTGTATTGATT	TCATACACCTATCCCCTATCCTC	102	Novel	(No)	FANSe2splice	Illumina
jun178	chr17	6544472	6545073	13	ATGAGGAGGTGAGCGTGTCC	TACGACTGGTTCAGCATTGTGC	74	Novel	(Yes)	FANSe2splice	Illumina
jun179	chr12	6602138	6602883	10	TGGCTGGGCATTCAGTCAC	TCGTTCCAACGATCAACCAC	100	Novel	(Yes)	FANSe2splice	Illumina
junc180	chr4	10084797	10086062	80	CGTCTCTGAATCCCAGAT	TCACAGGGTCACAGTAAATC	114	Novel	(No)	STAR	Illumina
junc181	chr7	35840886	35872412	35	CCTTCAAGGTTCTTCTACTC	ATGTCGGTCAGTGCGAGAT	83	Novel	(No)	STAR	Illumina
junc182	chr10	95099921	95101670	33	GCTTAAGCAGTATGTCAACAG	GGGCAGAAAATACATGAATC	119	Novel	(No)	STAR	Illumina
junc183	chr4	139093171	139100371	31	AGGTGGTTTAGAATAATGTCG	GGCAGATTGCCAAGATCTC	115	Novel	(Yes)	STAR	Illumina
junc184	chr2	38809315	38810988	23	TGGGATACAAGCAATGCTTAT	ATCCAGCATATATATCAGCTC	89	Novel	(No)	STAR	Illumina

## Sheet: ALL
Junction name	Chromosome	Intron left site	Intron right site	Read count	Forward primer (5’-3’)	Reverse primer (5’-3’)	Expected product size (nt)	Validated
junc1	chr12	49522547	49579601	19	CCTCGCTGCTCATGGAAC	GGATGGAGTTGTAGGGTCAAC	116	(Yes)
junc2	chr15	72502200	72502690	12	AACTGGGCTCATCAAGGAGC	CCACAGGATGTTCTCGTCAC	113	(Yes)
junc3	chr12	49522357	49579411	9	CCTGAGATTTGATGGACCCTG	CAGAGATGACAGGGGCATATG	109	(Yes)
junc4	chr20	60962441	60962665	8	TACGTGCCGCGGAAAGCTC	TCGGCCACGTTCATCTGGAT	79	(Yes)
junc5	chr22	24309666	24373704	6	CGTGAACGTGACGGTACG	TCGGCGGTGCCCATACG	104	(Yes)
junc6	chr3	183898039	183898630	96	GGCATCAAGAGTCAGCATCAG	TGAGCAGGTTCACACTCTCC	145	NM_004068 (Yes)
junc7	chr10	73582416	73585594	75	TGCAAGAACTATATCAGCCAG	TCTCCTTGGGTTGCTGATC	79	NM_001042465 (Yes)
junc8	chr10	73581767	73582411	70	AGATGATGATGCACATGCAGGA	TTAATGGGCTCCACCAGTTC	157	NM_001042465 (Yes)
junc9	chr16	1802541	1809955	24	CTTTCGGCATCAACACCGAC	CACTTCTTTGCCCATTCCTGA	122	NM_001040439 (Yes)
junc10	chr16	1798722	1802535	22	CCTAGGGGAGTTCTCAGGAAT	CCTAGGGGAGTTCTCAGGAAT	87	NM_001040439 (Yes)
junc11	chr13	27825793	27827902	20	AGACTTGAACCGCGACCTTG	ATATCGGGTGCCTCTCCTCT	82	Novel (Yes)
junc12	chr12	76441498	76442201	17	AGGATCAAAACCCAGCAGAGTG	AAGGTAGACCATCCTGCTTCAC	53	Novel (Yes)
junc13	chr1	153534064	153536210	9	GACAAGTTCAAGCTGAGTAAGG	ATCCACTTTCCCCACAAAGC	78	Novel (Yes)
junc14	chr10	116199011	116200770	9	GCCATCTGGGAGTGTCTCC	CTGTTTCTACCGACTTCGCTC	83	Novel (No)
junc15	chr20	18548240	18549883	9	AATGGCGAAGTCGTCAGACC	AAATCCTTTTGGGCGTTCAGAG	79	Novel (Yes)
junc16	chr1	205688801	205689629	8	ATGGAAGATGTGGGCAGTGAG	TGCCGGAATTCTCCTGGAATG	70	Novel (Yes)
junc17	chr7	56458102	56918226	8	CTTTGCAAGGCAGGGCAGAG	ACATCACTTCTCCTTGCCTCG	73	Novel (Yes)
junc18	chr14	21679722	21679969	8	GAGCAAACAAGCAGAGATGAAG	GTCTCATCTTTCTTCACGGAGC	75	Novel (Yes)
junc19	chr18	55287880	55288940	8	GCATGGTGCTAGAGCTGTAC	TCCTTGGTTCCATCTCCCGT	67	Novel (Yes)
junc20	chr11	13391314	13393710	7	CAGTAAAGGTTGAAGACAAGGAC	GTGGCCAGCTTTTCAAATAGC	108	Novel (Yes)
junc21	chr12	49521903	49578956	729				Novel (same as NM_006082)
junc22	chr10	47158637	47158760	22	AGCAAAGACCATGAAGCCAG	CATGCTGAGGCATCTGTCTG	128	Novel (No)
junc23	chr10	47762264	47762387	22				Novel (same as junc22)
junc24	chr10	48270592	48270715	22				Novel (same as junc22)
junc25	chr19	682337	682410	20	TGCTGGGCTAAGGTCACAG	AGGGTCTAGCCTGGGTGT	104	Novel (No)
junc26	chr10	81565878	81568515	15	CTAAGGACAAGTATCAACCATC	TGTGGTGGTAGAAGAATGCT	95	Novel (Yes)
junc27	chr10	47158591	47158760	14	CTCGGCCATGGACGCAGCCA	TGTGACCAGCTTGGGAAGCTC	100	Novel (Yes)
junc28	chr10	47762264	47762433	14				Novel (same as junc27)
junc29	chr10	48270592	48270761	14				Novel (same as junc27)
junc30	chr12	125397813	125398042	14	GCAAATCTTCGTGAAGACACTC	GAAGGAATGCCTTCCTTATCT	111	Novel (Yes)
junc31	chr6	74227657	74227753	5043	AGATTGATCGCCGTTCTGGT	GACCGTTCTTCCACCACTGA	311	NM_001402 (Yes)
junc32	chr6	74228571	74228655	4624	AGCATGCCCTTCTGGCTTAC	TTGGACGAGTTGGTGGTAGG	321	NM_001402 (Yes)
junc33	chr6	74228333	74228421	3630	CACCCGTAAGGATGGCAATG	CCACGACGAACATCCTTGAC	321	NM_001402 (Yes)
junc34	chr11	61732363	61732459	3504	CCAGACTGTGATGACTGGGA	AGAGATATTCCGCCAAGCCAG	247	NM_002032 (Yes)
junc35	chr7	44839473	44840886	2162	TCTGAGCACTGGAGAGAAAGG	ATGGACAAGATGCCAGGACC	186	NM_021130 (Yes)
junc36	chr16	1798721	1808149	21	CTTTCGGCATCAACACCGAC	AAATCATCGCGCACTGAGAAC	118	NM_015133 (No)
junc37	chr11	93463878	93464316	47	GGTGAATTTTGAAGTCTTCATCAG	AAACTGATCCAGTTGTCCTG	94	Novel (Yes)
junc38	chr19	582578	582750	11	GAGGAACTCTTCCTGAGGTG	GCAAGCACTGGGAGTGGAC	81	Novel (Yes)
junc39	chr10	116199011	116200770	9	CATCTGGGAGTGTCTCCTCA	GTTTCTACCGACTTCGCTCAG	79	Novel (No)
junc40	chr7	56458102	56918226	8	ATGGAGAGGGGCAAGCAG	ACATCACTTCTCCTTGCCTC	99	Novel (Yes)
junc41	chr17	6544472	6545073	7	ATGAGGAGGTGAGCGTGTCC	TACGACTGGTTCAGCATTGTGC	74	Novel (Yes)
junc42	chr7	26230080	26230676	6	TTCTGCTGCCACAAAGACTG	TGAAGACTCTGTGGTTGACCAC	101	Novel (No)
junc43	chr8	101725409	101727699	6	GTTTACATCAAGAATTTTGGAGAAG	CACTTAAGGCAGGCCCAAAG	73	Novel (Yes)
junc44	chr12	6602138	6602883	6	TGGCTGGGCATTCAGTCAC	TCGTTCCAACGATCAACCAC	100	Novel (Yes)
junc45	chr2	206547629	206547815	5	GTGTGATGCCCAAGGAGCT	AGTCCTGGTGGCTTGTCTTC	82	Novel (Yes)
junc46	chr7	72700446	72829966	5	TGAAATAAGAGCGGGATGCT	CTACCATATTTTAAATTTACTGGAG	80	Novel (Yes)
junc47	chr9	19200580	19378366	173				Novel (same as NM_001010)
junc48	chr4	10084802	10086067	120				Novel (same as NM_005112)
junc49	chr19	39334744	39336290	89				Novel (same as NM_001533)
junc50	chr16	29455009	29455719	73	CCATCATCATTTGTAGAAAAACTG	GGAATATTCTTCAAGCTGAGCAT	131	Novel (Yes)
junc51	chr16	16438309	16441260	62				Novel (same as NM_006985)
junc52	chr16	18455134	18458084	62				Novel (same as NM_006985)
junc53	chr5	1576424	1576659	61				Novel (same as NM_004168)
junc54	chr7	76634264	76634867	61				Novel (same as NM_030570)
junc55	chr1	153534064	153536184	58				Novel (same as NM_005978)
junc56	chr9	42712618	42712722	56				Novel (same as NM_001286835)
junc57	chr1	93303190	93306108	1009	CATCATGGGCCAGAATGTTGC	TCGTATAGCAGCATGAGCTTTCT	151	NM_000969 (Yes)
junc58	chr13	27825722	27827902	651	CGGAACCGCCATCTTCCA	AGGCCTAGAGAACATATATCG	85	NM_000982 (Yes)
junc59	chr13	31035670	31036675	470	TCGGCCTTCTTCCTCTTCTG	TGTGCACCAACAAGAACCTG	628	NM_002128 (Yes)
junc60	chr10	76978973	76979062	261	TTACTGGGACCTTGGAGACCA	CCTGTGTTTGGTGAGAAGGTAG	163	NM_001184783 (Yes)
junc61	chr12	56435953	56436209	255	CGGCTAAATAGTCCCATGTGC	AAGACGCTCGCTTCAGAAATG	408	NM_001029 (Yes)
junc62	chr1	1455997	1458124		CCTTGTTTGGGGAAGGATTC	CTCACTAGGGACGGCTTC	166	NM_001170535 (Yes)
junc63	chr2	171633687	171633887		GGACTTCTGTAGACAAGAC	CGTTTGGATCAAACATTAGC	81	NM_001290030 (No)
junc64	chr10	105452814	105484028		GCACTTGTCCGGCTGC	CTGATTTCCTCTTGGAACTGC	121	NM_014631 (Yes)
junc65	chr17	636421	641086		CTGGTTTCCTCGGTGCAC	GGCGGTTTCGACTTAGGAAG	232	NM_024792 (Yes)
junc66	chr19	41129637	41129841		AGACGTGGACGAATGTCAGC	AGGCTCTGGCTCTCGTTG	276	NM_001042544 (Yes)
junc67	chr7	56169554	56170556	44	CAAACAGTTTCTGGAGTGTGC	CTTCATTAGGCCAATCCTACC	112	Novel (Yes)
junc68	chr3	170586176	170587948	17	CAAGATGGCGCCGAAAGAC	GATACTTACAAAATTTCCAGAATC	112	Novel (Yes)
junc69	chr1	153536357	153537982	16	TCTGCCACCTGGTCTGATC	CTTACTCAGCTTGAACTTGTCG	116	Novel (Yes)
junc70	chr8	128748869	128750497	15	GTAGTGGAAAACCAGCCTCC	CTCCTCCTCGTCGCAGTAG	114	Novel (Yes)
junc71	chr11	35226187	35227662	13	GCTACCCAGAAGGAACAGTG	TGGTATGAGCTGAGGCAGCT	109	Novel (Yes)
junc72	chr20	34287373	34287555	12	GCTCCGGAAGCGATTCATC	ACGGCCACCGGCATCTCG	103	Novel (Yes)
junc73	chr19	582578	582750	11	AGGAACTCTTCCTGAGGTGG	GGTGAGAACTTGGAATCTTGC	99	Novel (Yes)
junc74	chr1	36766685	36767157	10	GCTCGAGGAACCTTTTTTCG	ACTCCTCTTCCCGGTTTCT	115	Novel (No)
junc75	chr10	28903614	28905105	10	TCTTCAGCGCTCAAGCCAGA	ACACGTGGATCGGGCAGA	115	Novel (Yes)
junc76	chr1	153534064	153536210	9	CCCAGCTTTGTGGGGAAAGT	AGTGCCAGGAAAACAGCATAC	113	Novel (Yes)
junc77	chr1	1421218	1459219					Novel (same as NM_031921)
junc78	chr3	195508480	195515105					Novel (same as NM_018406)
junc79	chr5	69361911	69363121		AAGCCAAAAGAAGAATACTGC	ACCTGGAGTTCTCACTTTC	86	Novel (No)
junc80	chr6	3738382	3739030		CATGGGGAGATAGAAAAGCAC	TTCTCCACCTCATTAAGCCTG	104	Novel (Yes)
junc81	chr7	22857666	22862347		CTCAAAACAGTTGGTTCAGG	TTCGGATTCCCGACGCTG	161	Novel (No)
junc82	chr9	123282	134979		CTTCAGCATGTGCCAGGAAC	CCTTCAGCCTTATGACCTCC	106	Novel (No)
junc83	chr10	47158379	47158492		AAAGACCATGAAGCCAGAGTC	CTCAGCTGCTGAAGGATGTG	115	Novel (No)
junc84	chr11	47747388	47752926		CTCTTGCCAAACAGACCTTG	ATATCCCAGGAATGTTGAAGG	107	Novel (Yes)
junc85	chr1	16905751	16912048					Novel (same as NM_017940)
junc86	chr15	28983705	28984251		ATGTCAGAAATACTGCAAGC	AAGCTGACTGGCCTGAAAC	109	Novel (No)
junc87	chr3	183898039	183898630	92	GGCATCAAGAGTCAGCATCAG	TGAGCAGGTTCACACTCTCC	145	NM_004068 (Yes)
junc88	chr10	73582416	73585594	57	TGCAAGAACTATATCAGCCAG	TCTCCTTGGGTTGCTGATC	79	NM_001042465 (Yes)
junc89	chr10	73581767	73582411	54	AGATGATGATGCACATGCAGGA	TTAATGGGCTCCACCAGTTC	157	NM_001042465 (Yes)
junc90	chr12	6643827	6643976	29	TTTGCGTCGCCAGGTGAAG	CGTTGACTCCGACCTTCAC	156	NM_001289745 (No)
junc91	chr19	51835894	51837045	18	TGGAGGACCACAGCTCAACT	CTTTGAGCCTCCGCCTACAG	76	NM_001163922 (Yes)
junc92	chr18	20957635	20964954	5	GGCCATTCCTGTGTTTCTCAC	CTACAGATCTTTGCAGGAGATG	105	NM_032933 (Yes)
junc93	chr3	170586176	170587948	14	CAAGATGGCGCCGAAAGAC	CTACTGGATGAGTAAGGTCC	74	Novel (Yes)
junc94	chr17	8285633	8286099	13	GTGTGCAGGCTTTTCCAGC	TTGCGATTCTTGCTTCGGTC	70	Novel (Yes)
junc95	chr10	88930731	88935646	10	GGTACCCTCAACTTCAAAGG	CTAGTGTGTAATTGCACTGAAC	78	Novel (No)
junc96	chr18	55287880	55288940	10	CAGGCATGGTGCTAGAGC	CCTTTAGACCTGTTTTAAATGG	96	Novel (Yes)
junc97	chr5	132427066	132428395	9	TGCAAAGGAGGAAGAGATGC	TGCTGGTGTCTGCTGCTG	73	Novel (Yes)
junc98	chr12	52681413	52710286	1292	CACCAAGGAGGAGATCAACG	TCTCTGACCTTGCGCACAG	106	Novel (No)
junc99	chr12	125397530	125397987	546				Novel (same as NM_021009)
junc100	chr9	113013144	113013712	219	GCTGTTAGACTGCTTTTCAGG	ACCTGACAGTCATCCACATC	86	Novel (No)
junc101	chr12	125397585	125397899	197	ACAACATCCAGAAAGAGTCGA	GGAATGCCTTCCTTGTCTTG	78	Novel (Yes)
junc102	chr10	5138625	5242168	112	CCAGGTTCCGAGAAGTAAAG	TATGGCGGAAGCCAGCTTC	65	Novel (No)
junc103	chr6	74229239	74229606	9309	CACGTAGATTCGGGCAAGTC	AGACCCAGGCATACTTGAAGG	136	NM_001402 (Yes)
junc104	chr6	74227987	74228077	5623	TGTTCCTGTTGGCCGAGTG	CCGTGTGGCAATCCAATACAG	314	NM_001402 (Yes)
junc105	chr6	74228571	74228655	5418	AGCATGCCCTTCTGGCTTAC	TTGGACGAGTTGGTGGTAGG	321	NM_001402 (Yes)
junc106	chr11	61732363	61732459	4937	CAGTCACTACTGGAACTGCAC	TGGCTTTCACCTGCTCATTC	100	NM_002032 (Yes)
junc107	chr12	6645956	6646086	4706	CACCCGTAAGGATGGCAATG	CCACGACGAACATCCTTGAC	321	NM_001256799 (Yes)
junc108	chr6	152629763	152630966	7	TGCAAGCAGTGCAGCTCTG	CCTCATGCCGAGAAATCTGAG	291	NM_033071 (Yes)
junc109	chr18	20957635	20964954	5	GGCCATTCCTGTGTTTCTCAC	CTACAGATCTTTGCAGGAGATG	105	NM_032933 (Yes)
junc110	chr11	93463878	93464316	46	CGAGATGACAGAAGCCAAAG	GTCTTTTCTAATGCATACATACC	86	Novel (No)
junc111	chr15	72552002	72552879	10	ATGAACCGTTCCATCTCCTG	TGCAGTGACCACTGACCTG	88	Novel (Yes)
junc112	chr6	29856001	29911045	8	AGACTGAACGAGAGAACCTG	CCCACGTCGCAGCCATAC	97	Novel (Yes)
junc113	chr8	101725409	101727699	8	GTTTACATCAAGAATTTTGGAG	CTTAAGGCAGGCCCAAAGAG	71	Novel (Yes)
junc114	chr12	102120275	102122679	8	AAGGAAATCCCCCTGTGCAG	CGGAAGTCTCTTCAATCCATG	79	Novel (Yes)
junc115	chr9	19200423	19376492	377				Novel (same as NM_001010)
junc116	chr9	19200580	19378366	346				Novel (same as NM_001010)
junc117	chr1	564802	567372	256	GCGAGTCAGCTAAATACTTTG	GTCTCCATACCCATTACAATC	91	Novel (No)
junc118	chrM	4253	6822	256	GAGTCAGCTAAATACTTTGACG	TCCTACCACTCACCCTAGC	124	Novel (No)
junc119	chr19	39334744	39336290	201				Novel (same as NM_001533)
junc120	chr12	53344690	53345265	3442	GTCTGTGGAGAACGACATCC	TTGGCGAGGTCCTGAGATTTG	213	NM_000224 (Yes)
junc121	chr13	27829491	27830321	1657	TCAAAAAGGAATGCCCCACAAG	GCTATCTCGGCTCTTAGAGTG	169	NM_000982 (Yes)
junc122	chr4	39456564	39458026	1449	GTGTATGCTCACTTCCCCATC	TCTGGGCTTGAGATACTGAAC	139	NM_000661 (Yes)
junc123	chr5	72798426	72798741	1150	CTCGCAGAAAGAAGAAGGTG	TGAAAGTGTTCGCTGCCAGA	189	NM_001037637 (Yes)
junc124	chr1	93303190	93306108	1148	TGCAGAAGTACATCGGAAGC	TGGATTCTCTCGTATAGCAGC	181	NM_000969 (Yes)
junc125	chr2	74598855	74600055		ACAACTCGGCGACCCAAG	ACCGGCGTGGGGATGATG	164	NM_001135041 (Yes)
junc126	chr3	196796131	196802708		GGAGATCCCTGACGACATG	ACGGTAACTACTTTCACTATC	79	NM_001098424 (No)
junc127	chr6	107419957	107420453		CGGAATAGAAGATGAACTCAAC	CGCTGACCAGCTGCTTTC	198	NM_001080450 (Yes)
junc128	chr14	101012999	101034248		GCCTCTGCCGCAGACATG	TCCGTGACCTTCTCCAGTTC	179	NM_001159531 (Yes)
junc129	chr16	87343939	87344756		CCAAACCGCCAAGATGTGC	GATGCCTTTCAAACTCTGCTG	151	NM_001195124 (No)
junc130	chrX	153762714	153763383	59	TCCTGCATGAGCCAGATCAG	GGTCAGAGCTCTGCAGGTC	79	Novel (Yes)
junc131	chr1	153517285	153517956	51	CACACGCTGTTGCTATAATCC	GTGGACACCATCACATCCAG	76	Novel (Yes)
junc132	chr1	205688801	205689629	23	CATGGAAGATGTGGGCAGTG	TCATCGCTGCCGGAATTCTC	78	Novel (Yes)
junc133	chr1	36766685	36767157	21	AGCTCGAGGAACCTTTTTTCG	GTTGTTATTGTTCCCAGAGTAG	73	Novel (Yes)
junc134	chr14	21679722	21679969	20	AGAGCAAACAAGCAGAGATG	CATCTTTCTTCACGGAGCTG	72	Novel (Yes)
junc135	chr1	16905751	16912048					Novel (same as NM_017940)
junc136	chr7	143296512	143297620					Novel (same as NM_001206941)
junc137	chr9	40501809	40503019					Novel (same as NM_001201380)
junc138	chr15	73994878	73996283					Novel (same as NM_025240)
junc139	chr16	18476722	18476816					Novel (same as NM_000296)
junc140	chr4	152024231	152025329	1927	GAGAGGTGCAGACAAATGAC	GAGGATAAATAGATTGGCAAG	99	NM_001006(Yes)
junc141	chr4	152022314	152024023	1845	TCCATGGCATGGATCTTACC	CCAACACAGAACAGACGAAG	124	NM_001006(Yes)
junc142	chrX	118920695	118923871	1479	TTAAGCGATTCCTGGCCAAG	CATGTGCAATTCCTTATAGAC	144	NM_001000(Yes)
junc143	chr4	39458158	39459206	1450	CGTTCGGACTATTTGTAGTC	TCTCCTGGATAACAACGTTG	116	NM_000661(Yes)
junc144	chr11	62327926	62334278	1230	AGATGGATGAATGTGAGCAG	GTGTGTCCTCATTGGAGTAC	123	NM_001404(Yes)
junc145	chr16	1798721	1808149	22	CTTTCGGCATCAACACCGAC	AAATCATCGCGCACTGAGAAC	118	NM_015133(No)
junc146	chr6	31324219	31324465	8	ACAGACTGACCGAGAGAG	GTAGGCGTACTGGTCATG	142	NM_005514_3(No)
junc147	chr17	636421	641086	6	CTGGTTTCCTCGGTGCAC	GGCGGTTTCGACTTAGGAAG	232	NM_024792(Yes)
junc148	chr2	99165432	99169249	5	AGTTTTGAGGAGTGTTGTAC	GGTTTTCAGGGTGTTGATC	108	NM_001134224(Yes)
junc149	chr17	76000350	76001139	5	GAAAAGAAAAAGAAGGAAGGTG	TGGCACTTTGGTTTTTTGATC	60	NM_001142640(No)
junc150	chr11	93463878	93464316	47	GGTGAATTTTGAAGTCTTCATCAG	AAACTGATCCAGTTGTCCTG	94	Novel (Yes)
junc151	chr19	582578	582750	11	GAGGAACTCTTCCTGAGGTG	GCAAGCACTGGGAGTGGAC	81	Novel (Yes)
junc152	chr10	116199011	116200770	9	CATCTGGGAGTGTCTCCTCA	GTTTCTACCGACTTCGCTCAG	79	Novel (No)
junc153	chr7	56458102	56918226	8	ATGGAGAGGGGCAAGCAG	ACATCACTTCTCCTTGCCTC	99	Novel (Yes)
junc154	chr17	6544472	6545073	7	ATGAGGAGGTGAGCGTGTCC	TACGACTGGTTCAGCATTGTGC	74	Novel (Yes)
junc155	chr4	10084797	10086062	60	CGTCTCTGAATCCCAGAT	TCACAGGGTCACAGTAAATC	114	Novel (No)
junc156	chr9	131235321	131235889	27	CATCGGGAAGCTGAAAACA	GGTCTCCTCAAATGTGCTC	106	Novel (Yes)
junc157	chr11	17333667	17336933	26	AATGAGGGAACATGTAATGAG	CAGCTATCTGGCTCCAAGA	111	Novel (Yes)
junc158	chr11	18290880	18291264	22	GGCTGCAGAAGTGATCAC	CCACTCCTGCCCCATTC	108	Novel (No)
junc159	chr7	35840886	35872412	21	CTTCAAGGTTCTTCTACTCAC	GATGTCGGTCAGTGCGAGA	83	Novel (Yes)
junc165	chr15	60648197	60649345	3776	ATTGAGATCATCTGCTCCAG	ATCAGCTTGCGGAAGTCAC	128	NM_001002857(Yes)
junc166	chrX	118920695	118923871	2802	TTAAGCGATTCCTGGCCAAG	CATGTGCAATTCCTTATAGAC	144	NM_001000(Yes)
junc167	chr17	27047908	27049741	2097	GAGACAGCCCAAATATCCTC	CTTCTATCTTCTTCATGGCAG	110	NM_000984(Yes)
junc168	chr4	152024231	152025329	1985	GAGAGGTGCAGACAAATGAC	GAGGATAAATAGATTGGCAAG	99	NM_000661(Yes)
junc169	chr4	152022314	152024023	1937	TCCATGGCATGGATCTTACC	CCAACACAGAACAGACGAAG	124	NM_001404(Yes)
junc170	chr12	88771	88860	12	AGAACTGCCCACCTTCCAC	CAGCACCTCAGGAGCTG	115	NR_028269(No)
junc171	chr6	29856001	29856244	6	GAACACACAGATCTGCAAG	GTAGGCGTGCTGTTCATAC	169	NR_001434_3(No)
junc172	chr16	1798721	1808149	6	CTTTCGGCATCAACACCGAC	AAATCATCGCGCACTGAGAAC	118	NM_015133 (No)
junc173	chr17	48269247	48269341	6	AGGGTGTTCCTGGAGAC	TTGCCGGGAGCACCGTT	133	NM_000088(Yes)
junc174	chr7	94040466	94041380	5	TGGTAGTCGTGGTGCAAG	ACAGGACCTTCTTTTCCAG	144	NM_000089(No)
jun175	chr8	62574485	62593527	28	CTATGATGCTGATGGTGATG	TTTCATCAGTCTCTCATTGTG	115	Novel (Yes)
jun176	chr7	26230080	26230676	18	TTCTGCTGCCACAAAGACTG	TGAAGACTCTGTGGTTGACCAC	101	Novel (No)
jun177	chr5	134013180	134262354	13	ATTTTATTGCCTGTATTGATT	TCATACACCTATCCCCTATCCTC	102	Novel (No)
jun178	chr17	6544472	6545073	13	ATGAGGAGGTGAGCGTGTCC	TACGACTGGTTCAGCATTGTGC	74	Novel (Yes)
jun179	chr12	6602138	6602883	10	TGGCTGGGCATTCAGTCAC	TCGTTCCAACGATCAACCAC	100	Novel (Yes)
junc180	chr4	10084797	10086062	80	CGTCTCTGAATCCCAGAT	TCACAGGGTCACAGTAAATC	114	Novel (No)
junc181	chr7	35840886	35872412	35	CCTTCAAGGTTCTTCTACTC	ATGTCGGTCAGTGCGAGAT	83	Novel (No)
junc182	chr10	95099921	95101670	33	GCTTAAGCAGTATGTCAACAG	GGGCAGAAAATACATGAATC	119	Novel (No)
junc183	chr4	139093171	139100371	31	AGGTGGTTTAGAATAATGTCG	GGCAGATTGCCAAGATCTC	115	Novel (Yes)
junc184	chr2	38809315	38810988	23	TGGGATACAAGCAATGCTTAT	ATCCAGCATATATATCAGCTC	89	Novel (No)
